# Supplementary material for: Early genetic events in the colorectal carcinogenic pathway of familial adenomatous polyposis and sporadic polyp: germline and somatic alterations in carcinogenesis
Source: Front Genet. 2025 Dec 19;16:1668133. doi: 10.3389/fgene.2025.1668133 (PMC12757105; doi:10.3389/fgene.2025.1668133)
Supplement: Supplementary file 1 [file Table2.xlsx]

## Sheet: FAP
No	age	sex	polyps analysed	treatment	sample ID	patho	area	region	Variation
1-1	36	F	11	total colectomy	CRC_016_b	H160790_2	high grade adenoma	cecum	KRAS G12D (19.4%), KRAS G12C (2.5%), APC R499Ter (40.1%)
					CRC_016_e	H160790_5	high grade adenoma	a-colon	KRAS G12D (47.8%)
					CRC_016_g	H160790_7	low grade adenoma	t-colon	APC R876Ter (24.4%)
					CRC_016_h	H160790_8	low grade adenoma	t-colon
					CRC_016_i	H160790_9	low grade adenoma	trans	KRAS G13D (17.6%), APC P1330Y fsTer86 (9.8%)
					CRC_016_j	H160790_10	low grade adenoma	d-colon	APC Q1367Ter (43%)
					CRC_016_k	H160790_11	low grade adenoma	sigma	APC Q1378Ter (58.7%)
					CRC_016_l	H160790_12	low grade adenoma	sigma	APC L1489Y fs Ter19 (20.8%), APC R283Ter (3,1%)
					CRC_016_m	H160790_13	low grade adenoma	sigma	KRAS G12C (3.1%), APC S1346Ter (57.9%)
					CRC_016_o	H160790_15	low grade adenoma	sigma
					CRC_016_p	H160790_16	low grade adenoma	rectum	APC R283Ter (27.8%), APC E1309D fs Ter4 (27.1%)
1-2	17	M			CRC_013_a	P16_00091_1	SSA/P	rectum	BRAF V600E (21.1%), APC Q1928fs (ins ACTTT) (7%)
	18				CRC_013_b	P17_00092_1	reference	RS	APC G1928fs
	19		1	polypectomy	CRC_013_c	P18_01335_1	low grade adenoma	a-colon	APC R213Ter (16.3%)
	20		1	polypectomy	CRC_013_d	P19_01300_1	low grade adenoma	sigma	APC R216Ter (22.8%)
					CRC_013_e	P19_01300_2	SSA/P	Ra	BRAF V600E (19.2%), APC Q1928fs (ins ACTTT) (18.4%)
	24		5	polypectomy	CRC_034_g	P2304966_6	reference	stomach	APC G1928RfsTer42 (51.5%)
					CRC_034_h	P2302730_1	low grade adenoma	a-colon	APC R805Ter (7.8%), APC S1415VfsTer4 (6.5%)
					CRC_034_i	P2302730_2	low grade adenoma	t-colon	FBXW7 R479Q (8.7%), APC Q1291Ter (6%)
					CRC_034_j	P2302730_3	reference	normal splenic	APC G1928RfsTer42 (51.5%)
					CRC_034_k	P2302730_4	low grade adenoma	d-colon	APC R232Ter (14.3%)
					CRC_034_l	P2302730_5	low grade adenoma	d-colon	APC E1322Ter (13.9%)
					CRC_034_m	P2302730_8	low grade adenoma	Ra
1-3	19	F	1	polypectomy	CRC_032_g	P2201870	low grade adenoma	rectum	APC E258AfsTer3 (3.7%), ARID1A Q944Ter (2.8%)
	17		1	polypectomy	CRC_032_h	P2001349_1	low grade adenoma	a-colon	KRAS G12V (5%), APC R1450Ter (4.8%)
					CRC_032_j	P1901945	reference	colon normal	APC Q1928RfsTer42
	14		2	polypectomy	CRC_032_k	P1701073_2	low grade adenoma	sigma	APC V1099FfsTer19 (19.4%)
					CRC_032_l	P1701073_4	low grade adenoma	sigma	APC R213Ter (13.8%)
2-1	43	F	5	Hartmann	CRC_004_a	P1802431_3	high grade adenoma	rectum	KRAS G12V (34.8%), APC L1489fs (42.6%)
					CRC_004_b	P1802431_10	moderately differentiated adenocarcinoma	rectum	APC K1310fs (33.3%)
					CRC_004_c	P1802431_13	reference	normal	APC C520Ter
					CRC_004_d	P1802431_15	low grade adenoma	sigma	KRAS G12D (16.4%), APC R1399fs (6.2%), APC R1450T (12.8%)
					CRC_004_e	P1802431_16	low grade adenoma	sigma
					CRC_004_f	P1802431_18	low grade adenoma	sigma	KRAS G12D (4%), APC S1315Ter (5.2%), APC I1401fs (24%), ARID1A E487Ter (3.1%), ARID1A P887fs (3.4%), ARID1A E1493Ter (7.5%)
2-2	23	M	8	polypectomy	CRC_035_a	P2400759_1	reference	normal duodenum	APC C520Ter (48.5%)
					CRC_035_b	P2400799_1	low grade adenoma	sigma	KRAS G12S (30.5%), APC Q1303Ter (41.5%), BRAF D594G (4.6%)
					CRC_035_c	P2400799_2	low grade adenoma	sigma	KRAS G12D (39.2%), APC Q1378Ter (38.1%)
					CRC_035_d	P2400799_3	low grade adenoma	sigma	KRAS G13D (42.2%)
					CRC_035_e	P2400799_4	low grade adenoma	sigma	KRAS G12S (7.3%), APC Q1303Ter (39%), ARID1A M1661QfsTer2 (24.9%)
					CRC_035_f	P2400799_8	low grade adenoma	sigma	APC Q1303Ter (27%), PIK3CA Q546K (8.6%)
					CRC_035_g	P2400799_9	low grade adenoma	sigma	KRAS G12R (9.2%), APC E1309DfsTer4 (31.5%), FBXW7 R505C (2.4%)
					CRC_035_h	P2400799_10	low grade adenoma	sigma	KRAS A146T (27.5%), APC E1309Ter (37.4%)
					CRC_035_i	P2400799_16	low grade adenoma	sigma	APC Y1376CfsTer9 (39.3%)
3	20	F	5	total colectomy	CRC_015_a	P11_01062_3	reference	appendix	APC S1068fs (53.1%)
					CRC_015_b	P11_01062_7	low grade adenoma	trans	KRAS G12V (4% IGV), KRAS G12D (2% IGV), KRAS G12A (1% IGV), APC I1580fs (33%), FBXW7 R465C (13%)
					CRC_015_c	P11_01062_11	high grade adenoma	trans	KRAS G12D (3.8%), ARID1A R1722Q (7.1%), ARID1A R2143C (9.6%), FBXW7 R505C (8.2%)
					CRC_015_d	P11_01062_11	low grade adenoma	trans	KRAS G12D (2.6%), ARID1A R2143C (26.4%)
					CRC_015_e	P11_01062_17	low grade adenoma	sigma	KRAS G12V (34.1%), APC N467D (34.6%), APC P1453fs (34.2%)
					CRC_015_f	P11_01062_26	low grade adenoma	Rb	BRAF D594G (13.8%), PIK3CA T1025A (1%, IGV), APC L479F (13%), APC E1544Ter (30.3%), APC R1589C (4.3%), FBXW7 E369Ter (14.5%), FBXW7 R224Q (2.4%), ARID1A S607Ter (5.2%), ARID1A R1989Ter (21.8%)
					CRC_015_g	P11_01062_26	duplicate	Rb	BRAF D594G (11.9%), PIK3CA T1025A (2.6%), APC L479F (11%), APC E1544Ter (24.6%), APC V1414Ter (3.3%), FBXW7 E369Ter (4.7%), FBXW7 R224Q (5.2%), ARID1A S607Ter (7.5%), ARID1A R1989Ter (9.8%)
4	28	F	4	total colectomy	CRC_017_a	P0141630_1	reference	rectual normal mucosa	APC S1068Gfs*57
					CRC_017_b	P0141630_3	low grade adenoma	N/A	APC K226Rfs ter67 (37.4%)
					CRC_017_c	P0141630_4	low grade adenoma	N/A	KRAS G12C (31.1%), APC Q1294Ter (37.8%),
					CRC_017_d	P0141630_5	low grade adenoma	N/A	KRAS G12F, APC T1493 fs Ter14 (12.6%)
					CRC_017_e	P0141630_6	low grade adenoma	N/A	APC P1381V fs Ter2 (39.8%)
5	31	F	4	total colectomy	CRC_020_a	P0600732_1	reference	normal colonic epithelia
					CRC_020_b	P0600732_1	low grade adenoma	N/A	APC Q1367Ter (14.8%)
					CRC_020_d	P0600732_2	low grade adenoma	N/A	APC E1576KfrsTer74 (27%)
					CRC_020_e	P0600732_4	low grade adenoma	N/A	FBXW7 A503V (25.4%)
					CRC_020_f	P0600732_4	low grade adenoma	N/A	APC R232Ter (25%)
					CRC_020_h	P1000117_LD1	referrence	lymph node	APC F1933LfsTer16
6	39	F	1	polypectomy	CRC_026_a	P1302908_1	low grade adenoma	rectum	FBXW7 R689W (3%)
	40		1	polypectomy	CRC_026_b	P1404156_1	low grade adenoma	rectum	KRAS G12V (23.4%), APC E1464VfsTer8 (25.1%)
	42		2	polypectomy	CRC_026_c	P1505140_2	low grade adenoma	rectum	KRAS G12C (10.2%), FBXW7 R505C (10.2%)
					CRC_026_d	P1505140_1	reference	rectum	APC Y622Ter (51.9%)
					CRC_026_e	P1604375_3	low grade adenoma	rectum	APC R1450Ter (8.9%)
					CRC_026_f	P1804636_1	reference	regenerative mucosa
	45		3	polypectomy	CRC_026_g	P1904795_1	low grade adenoma	rectum	APC E1464VfsTer8 (14.2%)
					CRC_026_h	P1904795_2	low grade adenoma	rectum
					CRC_026_i	P1904795_4	low grade adenoma	rectum
7	57	F	1	polypectomy	CRC_028_a	P1602128_1	low grade adenoma	rectum	KRAS G12D (10.6%), KRAS A146T (22.3%), APC R1450Ter (32.2%), FBXW7 W425C (23.7%)
	58		1	polypectomy	CRC_028_b	P1700159_2	moderately differentiated adenocarcinoma	rectum	APC K1053NfsTer3 (20.1%)
	59		2	polypectomy	CRC_028_c	P1801300_1	well adenocarcinoma	rectum	FBXW7 R465C (35.4%)
					CRC_028_d	P1801300_2	low grade adenoma	rectum	FBXW7 G644E (29.6%), FBXW7 S438P (28.7%), APC Q1367Ter (20.5%)
					CRC_028_f	P2105868_1	reference	ileum	APC L1181Ter
8					CRC_030_c	P1303846_13	reference	spleen	APC L1181Ter
	31	F	3	polypectomy	CRC_030_e	P2105891_1	low grade adenoma	colon	APC A1485LfsTer20 (14.6%), APC R216Ter (4.5%)
					CRC_030_f	P2105891_2	low grade adenoma	colon	APC P1319LfsTer2 (36.7%)
					CRC_030_g	P2105891_3	low grade adenoma	colon	APC E1397Ter (24.3%)
	31		2	polypectomy	CRC_030_h	P2200707_1	low grade adenoma	rectum
					CRC_030_i	P2200707_2	low grade adenoma	sigma	APC E1309RfsTer6 (36.2%)
9	34	F	3	polypectomy	CRC_031_a	P2301825_1	well adenocarcinoma	cecum	KRAS G12D (25.5%), APC K1449SfsTer24 (25%), APC R232Q (22%)
					CRC_031_b	P2301825_1	duplicate	cecum	KRAS G12D (8.9%), APC K1449SfsTer24 (6.9%), APC R232Q (10.8%)
					CRC_031_c	P2301825_17	low grade adenoma	sigma	APC E1538Ter (26.5%), ARID1A Q1358Ter (5.6%)
					CRC_031_d	P2301825_18	low grade adenoma	sigma	KRAS G12D (18.4%), APC S1501LfsTer6 (18.4%)
	34		3	polypectomy	CRC_031_e	P2302491_7	low grade adenoma	cecum	KRAS G12D (31.1%)
					CRC_031_f	P2302491_6	low grade adenoma	cecum	KRAS G12D (26.6%)
					CRC_031_g	P2302491_6	low grade adenoma	cecum	KRAS G12D (24.8%)
					CRC_031_h	P2302491_9	reference	normal cecum	APC M949CfsTer6 (51.5%)
10	38	F	11	polypectomy	CRC_033_a	P2305387_1	low grade adenoma	a-colon	APC S1545Ter (15.7%)、APC S1545Ter
					CRC_033_b	P2305387_2	reference	colon	APC M330V fsTer9
					CRC_033_c	P2305387_4	low grade adenoma	a-colon	APC R216Ter (22.6%)
					CRC_033_d	P2305387_5	low grade adenoma	t-colon	APC E1552GfsTer6 (19.8%), APC R216Ter (17.2%)
					CRC_033_e	P2305387_6	low grade adenoma	t-colon	APC R216Ter (14%)
					CRC_033_f	P2305387_11	low grade adenoma	hepatic
					CRC_033_g	P2305387_13	low grade adenoma	d-colon	APC S1252LfsTer12 (48.7%)
					CRC_033_h	P2305387_14	low grade adenoma	d-colon
					CRC_033_i	P2305387_16	low grade adenoma	sigma	APC Q195Ter (19.1%)
					CRC_033_j	P2305387_17	low grade adenoma	sigma
					CRC_033_k	P2305387_18	low grade adenoma	sigma	APC S1355LfsTer60 (26.2%)
					CRC_033_l	P2305387_20	low grade adenoma	rectum	APC R499Ter (25.4%), FBXW7 R465C (25.1%), APC S1539Ter (23.1%)
11	53	F	2	polypectomy	CRC_037_a	P2401301_1	low grade adenoma	cecum	APC S1465WfsTer3 (35.9%), APC S943QfsTer12 (35.6%), ARID1A A2175D (3.7%), ARID1A K1928SfsTer16 (3.2%)
					CRC_037_b	P2401301_6	reference	stroma	APC S89Ter
					CRC_037_c	P2401301_26	low grade adenoma	sigma	APC D990MfsTer15 (9.1%)
12	31	M	5	total colectomy	CRC_039_a	H0602547_2	low grade adenoma	N/A	BRAF V600E (23.9%), APC Q1541Ter (20.7%), ARID1A A1381V (6.6%)
					CRC_039_b	H0602547_3	low grade adenoma	N/A	BRAF V600E (25.4%), APC Q1541Ter (21%), PIK3CA H1047R (5.4%)
					CRC_039_c	H0602547_8	low grade adenoma	N/A	APC G1312EfsTer9 (25.1%), APC D1565N (3%)
					CRC_039_d	H0602547_11	low grade adenoma	N/A	APC Q1378Ter (21.4%)
					CRC_039_e	H0602547_12	low grade adenoma	N/A	APC Q1367Ter (20.5%)
					CRC_039_f	H0602547_12	reference	colon	APC Q473Ter
13	43	M	6	total colectomy	CRC_002_b	P18-01802_5	low grade adenoma	cecum	KRAS A146T (11.9%), KRAS G13D (9.2%)
					CRC_002_c	P18-01802_7	low grade adenoma	a-colon	APC L1488fs (64.2%)
					CRC_002_d	P18-01802_10	low grade adenoma	rectum	KRAS G13D (25.5%), APC R1450Ter (50.8%), ARID1A L2009F (29.4%)
					CRC_002_e	P18-01802_19	moderately differentiated adenocarcinoma	a-colon	KRAS G12D (17.6%)
					CRC_002_f	P18-01802_25	well adenocarcinoma	rectum	KRAS G12D (21.8%), APC F1491fs (52%)
					CRC_002_g	P18-01802_25	reference	normal rectum
					CRC_002_h	P18-01802_32	well adenocarcinoma	rectum	KRAS G12D (20%), APC S1400fs (39.3%), APC L1488fs (27.1%)
14	32	F	2	polypectomy	CRC_029_b	P2200827_4	low grade adenoma	a-colon	KRAS G12D (15.8%), APC Q1447Ter (32%)
					CRC_029_c	P2200827_5	low grade adenoma	rectum	APC R1399FfsTer9 (56.7%), FBXW7 R689W (10.8%), FBXW7 Y545C (6.7%)
	32		3	polypectomy	CRC_029_d	P2105901_9	high grade adenoma	d-colon	APC Q1406Ter (81.2%), KRAS G13D (28.6%), FBXW7 L494Ter (29.6%), ARID1A splicesite (29%)
					CRC_029_e	P2105901_11	low grade adenoma	sigma	KRAS G12D (30.1%), ARID1A S1085FfsTer10 (36.2%), BRAF D594G (3.2%)
					CRC_029_f	P2105901_12	low grade adenoma	rectum	APC G1416VfsTer4 (81.2%), KRAS G12D (45.3%), FBXW7 R465H (39.4%)
15	72	M	8	right hemi colectomy	CRC_001_a	P18-04574_4	low-grade adenoma	a-colon	APC R405Ter (8.7%)
					CRC_001_b	P18-04574_4	low-grade adenoma	a-colon	APC L292Ter (9%)
					CRC_001_c	P18-04574_4	low-grade adenoma	a-colon	APC R1450Ter (25.2%)
					CRC_001_d	P18-04574_4	low-grade adenoma	a-colon	APC R876Ter (8.7%), APC R1450Ter (6.7%)
					CRC_001_e	P18-04574_4	low-grade adenoma	a-colon	APC R216Ter (8%), APC R1450Ter (11.3%)
					CRC_001_f	P18-04574_4	low-grade adenoma	a-colon	APC R213Ter (6.9%), APC S1465fs (7.2%)
					CRC_001_g	P18-04574_10	well adenocarcinoma	cecum	KRAS G12D (37%), APC R283Ter (35.1%), APC L1522Ter (23.1%)
					CRC_001_h	P18-04574_17	well to mucinous	cecum	KRAS G12D (46.9%). APC R283Ter (38.1%), APC L1522Ter (28.3%)
					CRC_001_i	P18-04574_17	reference	normal epithelia
16	39	F	4	total colectomy	CRC_014_b	P13_00633_6	low grade adenoma	d-colon	APC E468Ter (6.5%), APC R1114Ter (2.6%)
					CRC_014_c	P13_00633_8	low grade adenoma	sigma	KRAS G12R (8.1%)
					CRC_014_d	P13_00633_15	moderately differentiated adenocarcinoma	sigma	KRAS G12V (15.9%), PIK3CA H1047Y (15.5%), APC R1114Ter (15.8%)
					CRC_014_e	P13_00633_20	low grade adenoma	rectum	APC R1114Ter (3.5%)
			3	total colectomy	CRC_019_a	P1300633_1	reference	normal ileum
					CRC_019_b	P1300633_9	low grade adenoma	sigma	BRAF D594G (22.6%), APC R499Ter (22.3%), ARID1A Q467Ter (4.9%)
					CRC_019_d	P1300633_14	low grade adenoma	sigma	APC R283Ter (8%), APC R876Ter (2.9%), APC S1063Rfs (2.9%)
					CRC_019_e	P1300633_17	low grade adenoma	sigma	FBXW7 N598I (4%), APC E855Ter (3.1%), APC R302Ter (2.8%), ARID1A R1721Ter (2.1%)
17	63	F	6	total colectomy	CRC_040_a	H2306171_1	low grade adenoma	a-colon	APC E1309DfsTer4 (34.3%), APC R1114Ter (32.5%)
					CRC_040_b	H2306171_2	low grade adenoma	a-colon	APC S1068Ter (27.9%), APC E1309DfsTer4 (27%)
					CRC_040_c	H2306171_3	low grade adenoma	sigma	APC W593Ter (30.6%), APC E1309DfsTer4 (28.8%)
					CRC_040_d	H2306171_4	reference	colon
					CRC_040_e	H2306171_8	adenocarcinoma	trans	KRAS G12D (35.2%), APC I1580LfsTer69 (38.9%), APC R805Ter (34.8%)
					CRC_040_f	H2306171_15	adenocarcinoma	sigma	KRAS G12D (37.1%), APC E1309DfsTer4 (39%)
					CRC_040_g	H2306171_24	adenocarcinoma	rectum	KRAS Q61H (33.5%), APC S583Ter (48.5%), APC P1440HfsTer33 (15.1%)

## Sheet: Sporadic
sporadic cases
No	age	sex	polyps analysed	sample ID	patho	area	region	Variation
1	74	F	2	CRC_006_a	P19_01395_1	low grade adenoma	sigma
				CRC_006_b	P19_01395_2	low grade adenoma	sigma	APC E1309fs (AAAAGDel, 28.8%), FBXW7 V496D_H500D (DelIns, nonframeshift, 8.2%)
				CRC_006_c	P19_01395_3	TSA	Rectum	KRAS G12D (44.9%)
				CRC_006_d	P18_04361_2	TSA	trans
	73		2	CRC_006_e	P18_04361_3	low grade adenoma	trans	APC Q412Ter (4.6%)
				CRC_006_f	P18_04361_4	adenocarcinoma	trans	APC Q412Ter (11.9%)
2	77	M	2	CRC_007_a	P17_04084_1	moderately differentiated adenocarcinoma	cecum	KRAS G12C (15.6%), APC R876Ter (14.6%), APC E1521Ter (16.4%)
				CRC_007_b	P17_04084_2	low grade adanoma	rectum	APC R1450Ter (30.1%), ARID1A Y471fs (6.7%)
3	72	F	3	CRC_008_a	P18_00056_2	well to moderately adenocarcinoma	sigma	KRAS A146T (4.2%), PIK3CA M1043I (15%), ARID1A Long Insertion Tyr560_Gln561insSerGlnProGlnAlaGlnSerProTer, APC R499Ter (27.7%)
				CRC_008_b	P18_00056_2	low grade adenoma	sigma	APC R499Ter (4%)
				CRC_008_c	P18_00056_1	low grade adenoma	sigma	APC G1312Ter (50.2%)
4	74	M	3	CRC_009_a	P18_00677_1	low grade adenoma	a-colon	CTNNB1 S45P (44.4%)
				CRC_009_b	P18_00677_5	low grade adenoma	a-colon	KRAS G12D (4.3%), APC R283Ter (22.5%), APC V1414fs (21.7%)
				CRC_009_c	P18_00677_6	moderately differentiated adenocarcinoma	sigma	APC E582+3bp intronic (27.8%), APC D605fs (27.7%)
				CRC_009_d	P18_00677_6	reference	normal sigma
5	75	F	1	CRC_010_a	P18_04639_1	moderately differentiated adenocarcinoma	sigma	FBXW7 S426L (3.5%), APC Q236Ter (3%)
				CRC_010_b	P18_04639_1	reference	normal sigma
6	76	M	4	CRC_011_a	P18_05327_1	low grade adenoma	a-colon	KRAS G12A (37.4%), APC S1356Ter (67.7%)
				CRC_011_c	P18_05327_4	low grade adenoma	trans	APC Q1406Ter (12.8%)
				CRC_011_d	P18_05327_6	moderately differentiated adenocarcinoma	sigma	KRAS G12A (7.5%), APC Y1135Ter (42.2%). APC E1286Ter (29.9%)
				CRC_011_e	P18_05327_6	low grade adenoma	sigma	KRAS G13R (6.6%), APC Y1135Ter (32.4%). APC E1286Ter (34.6%), ARID1A Q515Ter (5.9%)
7	77	M	3	CRC_012_a	P17_04781_1	low grade adenoma	t-colon	APC V1414Ter (49.2%)
				CRC_012_b	P17_04781_3	low grade adanoma	s-colon	ARID1A S2113fs (Tdel) (13.3%), APC R216Ter (18.8%), APC K848Ter (21.3%)
				CRC_012_c	P17_04781_4	well to moderately adenocarcinoma	Ra	APC K665fs (Ttdel) (28.9%)
				CRC_012_d	P17_04781_4	reference	normal Ra
8	62	F	1	CRC_021_a	P1800585_1	well to moderately adenocarcinoma	a-colon	BRAF V600E (17.7%), FBXW7 R465C (16.1%), MUTYH R182H (9.1%), MUTYH V132GfrsTer121 (8.8%)
				CRC_021_b	P1800585_1	SSA/P	a-colon	BRAF V600E (19.9%), FBXW7 R465C (3.7%)
				CRC_021_c	P1605028	reference	normal mucosa
				CRC_021_d	P1902317	SSL	t-colon	BRAF V600E (12.4%), FBXW7 R465H (2.9%)
9	71	M	2	CRC_022_a	P1801892_3	low grade adenoma	s-colon	APC Q260Ter (26.9%)
				CRC_022_b	P1704600_3	well adenocarcinoma	hepatic	APC R232Ter (25.6%)
				CRC_022_c	P1704600_5	reference	normal hepatic mucosa	APC R232Ter (26.7%)
10	47	M	3	CRC_023_a	P1808359_1	low grade adenoma	a-colon	APC T1438HfrsTer35 (24.3%), APC R564Ter (21.7%)
				CRC_023_b	P1808359_5	well adenocarcinoma	s-colon	KRAS G12V (37.2%), APC S1411RfrsTer4 (42.5%), APC K993Ter (26.1%), PIK3CA Q546K (3.3%)
				CRC_023_c	P1808359_14	serrated adenoma	s-colon	BRAF V600E (13.7%)
				CRC_023_d	P1804914_1	reference	d-colon
				CRC_023_e	P2001666_2	low grade adenoma	t-colon	APC I231YfrsTer62 (13.7%)
11	78	F	2	CRC_024_a	P1805724_3	adenocarcinoma	t-colon	KRAS A146T (7.6%), ARID1A T1290M (9.5%), ARID1A R1501C (4.2%)
				CRC_024_b	P1805724_4	low grade adenoma	t-colon	FBXW7 R441Q (16.9%), ARID1A D2178TfsTer22 (13.2%)
	76		1	CRC_024_c	P1605653_1	high grade adenoma	Rb	APC R1450Ter (18.1%), APC L292FfsTer4 (16.7%)
				CRC_024_d	P1503290_LD1	reference	normal mucosa
12	71	M	3	CRC_025_a	P1804819_1	low grade adenoma	s-colon	KRAS G12V (5.7%), APC C661Ter (7.3%)
				CRC_025_b	P1804819_2	low grade adenoma	s-colon
				CRC_025_c	P1804819_3	adenocarcinoma	s-colon	KRAS G12V (29.1%), APC Q1429Ter (26.3%), APC Y935Ter (25.8%)
	70		1	CRC_025_d	P1705869_4	well to moderately adenocarcinoma	cecum	KRAS G12D (23.2%), APC T1301PfsTer4 (57.9%)
	68		1	CRC_025_e	P1600664_9	moderately differentiated adenocarcinoma	s-colon	APC splicesite (22.4%) c.834+2T>C
				CRC_025_f	P1600664_LD3	reference	normal mucosa
13	17	M	2	CRC_038_a	P2103760_2	reference	nomal gastric mucosa
				CRC_038_b	P2103764_5	low grade adenoma	sigma	APC P1439LfsTer34 (34%)
				CRC_038_c	P2103764_7	low grade adenoma	sigma	APC Q1367Ter (35.5%)
