# Supplementary material for: Early genetic events in the colorectal carcinogenic pathway of familial adenomatous polyposis and sporadic polyp: germline and somatic alterations in carcinogenesis
Source: Front Genet. 2025 Dec 19;16:1668133. doi: 10.3389/fgene.2025.1668133 (PMC12757105; doi:10.3389/fgene.2025.1668133)
Supplement: Supplementary file 4 [file Table1.xlsx]

## Sheet: Sheet1
Supple Table: targeted regions of the genes explored by the AmpliSeq custom panel
Chromosome	Start	End	Gene
chr1	27023247	27023341	ARID1A
chr1	27023417	27023515	ARID1A
chr1	27023432	27023521	ARID1A
chr1	27023691	27023780	ARID1A
chr1	27056108	27056203	ARID1A
chr1	27056192	27056290	ARID1A
chr1	27056254	27056335	ARID1A
chr1	27057610	27057698	ARID1A
chr1	27057687	27057773	ARID1A
chr1	27057762	27057856	ARID1A
chr1	27057845	27057941	ARID1A
chr1	27057916	27058009	ARID1A
chr1	27057990	27058082	ARID1A
chr1	27058070	27058149	ARID1A
chr1	27059125	27059211	ARID1A
chr1	27059200	27059283	ARID1A
chr1	27087297	27087382	ARID1A
chr1	27087371	27087456	ARID1A
chr1	27087442	27087536	ARID1A
chr1	27087559	27087635	ARID1A
chr1	27087848	27087941	ARID1A
chr1	27087936	27088019	ARID1A
chr1	27088639	27088724	ARID1A
chr1	27088713	27088795	ARID1A
chr1	27088770	27088847	ARID1A
chr1	27089433	27089524	ARID1A
chr1	27089504	27089589	ARID1A
chr1	27089575	27089663	ARID1A
chr1	27089659	27089747	ARID1A
chr1	27089736	27089806	ARID1A
chr1	27092693	27092779	ARID1A
chr1	27092768	27092857	ARID1A
chr1	27092920	27093011	ARID1A
chr1	27093009	27093080	ARID1A
chr1	27094226	27094319	ARID1A
chr1	27094312	27094402	ARID1A
chr1	27094390	27094469	ARID1A
chr1	27094458	27094537	ARID1A
chr1	27097593	27097678	ARID1A
chr1	27097667	27097756	ARID1A
chr1	27097726	27097806	ARID1A
chr1	27098958	27099043	ARID1A
chr1	27099010	27099108	ARID1A
chr1	27099083	27099161	ARID1A
chr1	27099281	27099361	ARID1A
chr1	27099350	27099432	ARID1A
chr1	27099421	27099494	ARID1A
chr1	27099826	27099922	ARID1A
chr1	27099861	27099950	ARID1A
chr1	27100062	27100153	ARID1A
chr1	27100142	27100233	ARID1A
chr1	27100280	27100357	ARID1A
chr1	27100321	27100406	ARID1A
chr1	27100796	27100891	ARID1A
chr1	27100892	27100983	ARID1A
chr1	27101006	27101091	ARID1A
chr1	27101091	27101178	ARID1A
chr1	27101146	27101221	ARID1A
chr1	27101248	27101335	ARID1A
chr1	27101324	27101419	ARID1A
chr1	27101439	27101536	ARID1A
chr1	27101529	27101628	ARID1A
chr1	27101594	27101689	ARID1A
chr1	27101680	27101761	ARID1A
chr1	27102059	27102150	ARID1A
chr1	27102139	27102217	ARID1A
chr1	27105475	27105554	ARID1A
chr1	27105543	27105636	ARID1A
chr1	27105630	27105718	ARID1A
chr1	27105707	27105778	ARID1A
chr1	27105767	27105856	ARID1A
chr1	27105854	27105942	ARID1A
chr1	27105955	27106049	ARID1A
chr1	27106040	27106121	ARID1A
chr1	27106110	27106203	ARID1A
chr1	27106193	27106286	ARID1A
chr1	27106263	27106350	ARID1A
chr1	27106348	27106444	ARID1A
chr1	27106401	27106481	ARID1A
chr1	27106480	27106574	ARID1A
chr1	27106565	27106663	ARID1A
chr1	27106660	27106757	ARID1A
chr1	27106746	27106835	ARID1A
chr1	27106797	27106889	ARID1A
chr1	27106876	27106966	ARID1A
chr1	27106965	27107062	ARID1A
chr1	27107058	27107151	ARID1A
chr1	27107140	27107217	ARID1A
chr1	27107206	27107285	ARID1A
chr1	45794955	45795033	MUTYH
chr1	45795025	45795122	MUTYH
chr1	45796187	45796269	MUTYH
chr1	45796825	45796913	MUTYH
chr1	45796892	45796981	MUTYH
chr1	45796970	45797051	MUTYH
chr1	45797068	45797164	MUTYH
chr1	45797154	45797255	MUTYH
chr1	45797285	45797381	MUTYH
chr1	45797363	45797448	MUTYH
chr1	45797443	45797536	MUTYH
chr1	45797637	45797731	MUTYH
chr1	45797700	45797782	MUTYH
chr1	45797817	45797914	MUTYH
chr1	45797844	45797932	MUTYH
chr1	45798005	45798094	MUTYH
chr1	45798082	45798175	MUTYH
chr1	45798226	45798314	MUTYH
chr1	45798270	45798359	MUTYH
chr1	45798415	45798510	MUTYH
chr1	45798553	45798649	MUTYH
chr1	45798752	45798853	MUTYH
chr1	45798881	45798977	MUTYH
chr1	45798988	45799086	MUTYH
chr1	45799096	45799181	MUTYH
chr1	45799169	45799252	MUTYH
chr1	45799215	45799311	MUTYH
chr1	45800002	45800087	MUTYH
chr1	45800076	45800168	MUTYH
chr1	45805809	45805909	MUTYH
chr1	45805904	45805990	MUTYH
chr1	115256484	115256563	NRAS
chr1	115258703	115258789	NRAS
chr3	41266007	41266081	CTNNB1
chr3	41266070	41266152	CTNNB1
chr3	178936022	178936106	PIK3CA
chr3	178938785	178938862	PIK3CA
chr3	178938851	178938929	PIK3CA
chr3	178951937	178952026	PIK3CA
chr3	178952015	178952097	PIK3CA
chr3	178952147	178952237	PIK3CA
chr4	153244013	153244104	FBXW7
chr4	153244090	153244163	FBXW7
chr4	153244217	153244301	FBXW7
chr4	153245332	153245405	FBXW7
chr4	153245387	153245458	FBXW7
chr4	153245511	153245597	FBXW7
chr4	153247140	153247224	FBXW7
chr4	153247213	153247295	FBXW7
chr4	153247284	153247374	FBXW7
chr4	153247363	153247452	FBXW7
chr4	153249325	153249408	FBXW7
chr4	153249397	153249483	FBXW7
chr4	153249472	153249559	FBXW7
chr4	153250776	153250861	FBXW7
chr4	153250850	153250925	FBXW7
chr4	153250914	153250988	FBXW7
chr4	153251864	153251950	FBXW7
chr4	153251939	153252022	FBXW7
chr4	153253704	153253778	FBXW7
chr4	153253767	153253854	FBXW7
chr4	153253844	153253927	FBXW7
chr4	153258918	153258992	FBXW7
chr4	153258981	153259051	FBXW7
chr4	153268039	153268127	FBXW7
chr4	153268117	153268209	FBXW7
chr4	153268217	153268303	FBXW7
chr4	153271228	153271311	FBXW7
chr4	153273580	153273676	FBXW7
chr4	153273663	153273744	FBXW7
chr4	153273733	153273818	FBXW7
chr4	153273807	153273883	FBXW7
chr4	153303286	153303364	FBXW7
chr4	153303353	153303434	FBXW7
chr4	153303423	153303497	FBXW7
chr4	153332479	153332543	FBXW7
chr4	153332532	153332617	FBXW7
chr4	153332594	153332674	FBXW7
chr4	153332663	153332744	FBXW7
chr4	153332738	153332826	FBXW7
chr4	153332801	153332882	FBXW7
chr4	153332871	153332955	FBXW7
chr5	112043382	112043473	APC
chr5	112043473	112043569	APC
chr5	112090526	112090617	APC
chr5	112090606	112090692	APC
chr5	112090681	112090763	APC
chr5	112101963	112102043	APC
chr5	112102062	112102137	APC
chr5	112102857	112102943	APC
chr5	112102933	112103022	APC
chr5	112103011	112103098	APC
chr5	112111278	112111365	APC
chr5	112111354	112111437	APC
chr5	112116505	112116576	APC
chr5	112116564	112116632	APC
chr5	112128082	112128167	APC
chr5	112128157	112128226	APC
chr5	112136966	112137054	APC
chr5	112137043	112137122	APC
chr5	112151131	112151217	APC
chr5	112151206	112151290	APC
chr5	112154611	112154689	APC
chr5	112154678	112154757	APC
chr5	112154746	112154820	APC
chr5	112154809	112154886	APC
chr5	112154925	112155019	APC
chr5	112154991	112155067	APC
chr5	112157570	112157650	APC
chr5	112157639	112157726	APC
chr5	112162796	112162887	APC
chr5	112162883	112162956	APC
chr5	112163580	112163660	APC
chr5	112163648	112163732	APC
chr5	112164586	112164660	APC
chr5	112164649	112164734	APC
chr5	112170607	112170678	APC
chr5	112170667	112170758	APC
chr5	112170747	112170842	APC
chr5	112173227	112173306	APC
chr5	112173285	112173354	APC
chr5	112173417	112173495	APC
chr5	112173484	112173572	APC
chr5	112173561	112173652	APC
chr5	112173641	112173716	APC
chr5	112173702	112173776	APC
chr5	112173765	112173843	APC
chr5	112173832	112173907	APC
chr5	112173896	112173977	APC
chr5	112173966	112174053	APC
chr5	112174042	112174125	APC
chr5	112174114	112174186	APC
chr5	112174235	112174318	APC
chr5	112174314	112174408	APC
chr5	112174408	112174481	APC
chr5	112174468	112174550	APC
chr5	112174539	112174610	APC
chr5	112174599	112174670	APC
chr5	112174659	112174727	APC
chr5	112174776	112174842	APC
chr5	112174831	112174900	APC
chr5	112174955	112175036	APC
chr5	112175025	112175110	APC
chr5	112175142	112175211	APC
chr5	112175200	112175278	APC
chr5	112175261	112175336	APC
chr5	112175325	112175397	APC
chr5	112175386	112175473	APC
chr5	112175462	112175552	APC
chr5	112175541	112175627	APC
chr5	112175609	112175702	APC
chr5	112175693	112175778	APC
chr5	112175767	112175849	APC
chr5	112175840	112175930	APC
chr5	112175930	112176012	APC
chr5	112176001	112176075	APC
chr5	112176062	112176137	APC
chr5	112176126	112176210	APC
chr5	112176244	112176327	APC
chr5	112176316	112176399	APC
chr5	112176388	112176480	APC
chr5	112176469	112176559	APC
chr5	112176547	112176627	APC
chr5	112176616	112176683	APC
chr5	112176709	112176771	APC
chr5	112176735	112176819	APC
chr5	112176874	112176948	APC
chr5	112176937	112177021	APC
chr5	112177010	112177099	APC
chr5	112177088	112177171	APC
chr5	112177156	112177235	APC
chr5	112177224	112177301	APC
chr5	112177290	112177377	APC
chr5	112177366	112177443	APC
chr5	112177431	112177508	APC
chr5	112177504	112177581	APC
chr5	112177570	112177650	APC
chr5	112177635	112177704	APC
chr5	112177693	112177768	APC
chr5	112177757	112177838	APC
chr5	112177832	112177900	APC
chr5	112177927	112177997	APC
chr5	112177969	112178047	APC
chr5	112178106	112178185	APC
chr5	112178169	112178249	APC
chr5	112178271	112178349	APC
chr5	112178331	112178400	APC
chr5	112178445	112178513	APC
chr5	112178502	112178591	APC
chr5	112178580	112178661	APC
chr5	112178651	112178728	APC
chr5	112178717	112178799	APC
chr5	112178788	112178868	APC
chr5	112178857	112178932	APC
chr5	112178921	112179002	APC
chr5	112178991	112179078	APC
chr5	112179067	112179151	APC
chr5	112179140	112179226	APC
chr5	112179215	112179305	APC
chr5	112179297	112179380	APC
chr5	112179369	112179460	APC
chr5	112179453	112179541	APC
chr5	112179528	112179602	APC
chr5	112179601	112179695	APC
chr5	112179681	112179760	APC
chr5	112179745	112179810	APC
chr7	140453075	140453152	BRAF
chr7	140453141	140453221	BRAF
chr7	140481383	140481473	BRAF
chr7	140481468	140481536	BRAF
chr10	92631679	92631777	RPP30
chr10	92631776	92631877	RPP30
chr10	92634571	92634655	RPP30
chr10	92634645	92634731	RPP30
chr10	92635289	92635371	RPP30
chr10	92635752	92635834	RPP30
chr10	92635840	92635900	RPP30
chr10	92638781	92638860	RPP30
chr10	92638860	92638936	RPP30
chr10	92645549	92645635	RPP30
chr10	92645621	92645694	RPP30
chr10	92654501	92654589	RPP30
chr10	92654578	92654657	RPP30
chr10	92655145	92655228	RPP30
chr10	92655664	92655743	RPP30
chr10	92656050	92656136	RPP30
chr10	92656100	92656173	RPP30
chr10	92660308	92660396	RPP30
chr10	92660385	92660461	RPP30
chr10	92662936	92663020	RPP30
chr12	25378526	25378605	KRAS
chr12	25378587	25378663	KRAS
chr12	25380259	25380337	KRAS
chr12	25380273	25380364	KRAS
chr12	25398165	25398246	KRAS
chr12	25398233	25398305	KRAS
